# Supplementary material for: An Ionic Liquid Supramolecular Gel Electrolyte with Unique Wide Operating Temperature Range Properties for Zinc-Ion Batteries
Source: Polymers (Basel). 2024 Jun 13;16(12):1680. doi: 10.3390/polym16121680 (PMC11207442; doi:10.3390/polym16121680)
Supplement: Supplementary file 1 [file polymers-16-01680-s001.zip]

Archive with 2 entries (2 files):
- Electronic Supplementary Information video.mp4
- polymers-3038256-supplementary materials.pdf
